# Supplementary material for: Short-term temporal analysis and children's knowledge of the composition of important medicinal plants: the structural core hypothesis
Source: J Ethnobiol Ethnomed. 2022 Jul 9;18:51. doi: 10.1186/s13002-022-00548-2 (PMC9270830; doi:10.1186/s13002-022-00548-2)
Supplement: Supplementary file 1 — Additional file 1. Raw data of the hypothesis 1. [file 13002_2022_548_MOESM1_ESM.xlsx]

## Sheet: core
community	informant_code	gender	period	ameixa	hortela	papaconha	jatoba	mastruz	quixaba	babosa	aroeira	jua	bassimo	umburanadecambao	umburanadecheiro	alcansus	federacao	mororo	ervacidreira	bomnome
acudevelho	ab_av	m	t1	1	0	0	1	0	1	0	0	1	0	1	1	0	0	0	0	0
acudevelho	ea_av	f	t1	1	0	0	0	0	1	0	0	1	0	0	0	0	1	0	0	0
acudevelho	er_av	f	t1	0	0	0	0	1	0	0	0	0	0	0	0	0	0	0	0	0
dordedente	es_dd	m	t1	1	0	0	0	0	0	0	0	0	1	0	0	0	0	0	0	0
dordedente	lb_dd	f	t1	0	0	0	0	1	0	0	0	0	1	1	0	0	1	0	0	0
igrejinha	as_ig	m	t1	1	0	1	0	0	1	0	0	0	1	0	0	0	1	1	0	0
igrejinha	ass_ig	f	t1	1	0	0	0	0	0	0	0	0	0	0	0	0	0	0	0	0
igrejinha	cas_ig	f	t1	1	1	1	0	0	1	0	0	0	0	0	0	1	0	0	0	0
igrejinha	cd_ig	f	t1	0	1	1	0	1	0	0	0	0	0	0	0	0	0	0	0	0
igrejinha	ccs_ig	m	t1	1	0	0	1	0	0	1	1	0	1	0	0	1	0	0	0	0
igrejinha	dsl_ig	f	t1	1	0	1	0	0	0	0	0	0	0	0	0	0	0	0	0	0
igrejinha	dfs_ig	f	t1	1	1	1	0	0	0	0	1	0	1	0	0	1	0	1	0	0
igrejinha	d_ig	m	t1	0	0	0	0	0	0	0	0	0	0	0	0	0	0	0	0	0
igrejinha	da_ig	m	t1	0	1	0	0	1	0	0	0	0	0	0	0	0	0	0	0	0
igrejinha	emc_ig	f	t1	0	1	0	0	1	0	0	0	0	0	0	0	0	0	0	0	0
igrejinha	eas_ig	f	t1	1	1	1	1	1	1	1	1	1	1	0	1	1	1	0	0	0
igrejinha	efs_ig	f	t1	0	0	0	0	0	0	0	0	0	0	0	0	0	0	0	0	0
igrejinha	ivs_ig	f	t1	1	0	0	0	0	1	1	0	0	0	0	0	0	0	0	0	0
igrejinha	jal_ig	m	t1	0	1	0	0	1	1	1	1	1	0	0	0	1	0	1	0	0
igrejinha	jbsf_ig	m	t1	1	1	0	1	0	0	1	0	1	0	1	0	1	0	1	0	0
igrejinha	jfs_ig	f	t1	0	0	1	0	0	0	0	0	0	0	0	0	0	1	0	0	0
igrejinha	jsb_ig	f	t1	0	0	0	1	0	0	0	0	0	0	1	0	0	0	0	0	0
igrejinha	jac_ig	m	t1	0	0	0	1	0	0	1	1	1	0	0	1	1	0	0	0	0
igrejinha	ljs_ig	m	t1	1	0	0	0	1	1	0	1	0	0	1	0	1	0	0	0	0
igrejinha	la_ig	f	t1	1	1	1	0	1	1	1	0	0	1	0	0	1	1	0	0	0
igrejinha	lsb_ig	f	t1	1	1	0	0	0	0	0	0	0	0	0	0	1	0	1	0	0
igrejinha	mfs_ig	m	t1	0	0	1	0	0	0	0	0	1	0	0	0	0	1	0	0	0
igrejinha	mss_ig	f	t1	0	1	1	0	0	0	0	0	0	0	0	0	0	0	0	0	0
igrejinha	mcs_ig	f	t1	0	1	1	1	0	1	0	0	1	0	0	0	0	1	1	0	0
igrejinha	mh_ig	f	t1	0	0	0	1	0	1	0	1	0	1	0	0	1	0	0	0	0
igrejinha	msa_ig	f	t1	0	0	0	0	0	0	0	0	0	0	0	0	0	0	1	0	0
igrejinha	mal_ig	f	t1	1	0	0	1	1	1	1	1	0	0	0	0	0	0	0	0	0
igrejinha	mmc_ig	f	t1	0	1	1	0	1	0	0	1	1	1	0	0	0	1	0	0	0
igrejinha	racs_ig	f	t1	1	1	0	0	0	0	0	0	0	0	0	0	0	0	0	0	0
igrejinha	rmc_ig	f	t1	0	1	1	0	1	0	0	0	1	1	0	0	0	0	1	0	0
igrejinha	tfs_ig	f	t1	1	1	0	0	0	0	0	1	1	0	0	0	1	0	1	0	0
igrejinha	vacs_ig	f	t1	1	1	1	0	0	0	1	0	0	0	0	0	0	0	0	0	0
igrejinha	za_ig	m	t1	1	0	1	0	0	1	0	1	0	1	1	1	1	0	1	0	0
muquem	cbc_mq	m	t1	0	0	0	1	0	0	1	0	1	0	1	1	1	0	1	0	0
muquem	ebc_mq	f	t1	1	0	1	0	0	0	1	1	1	0	0	0	0	0	0	0	0
muquem	hms_mq	f	t1	0	0	0	0	0	0	0	1	0	0	0	1	0	0	0	0	0
muquem	jfm_mq	m	t1	1	0	0	1	1	1	1	0	0	1	0	1	0	0	0	0	0
muquem	jms_mq	m	t1	1	0	1	1	0	1	0	1	0	0	1	0	0	0	0	0	0
muquem	mvs_mq	m	t1	1	0	0	0	0	1	0	0	0	1	1	0	0	0	0	0	0
muquem	rfs_mq	m	t1	0	0	1	0	1	1	0	1	0	0	1	1	0	0	0	0	0
muquem	t_mq	f	t1	1	0	1	0	1	0	0	0	0	1	0	1	0	0	0	0	0
tunel	ivb_tn	f	t1	0	0	0	1	0	1	0	0	0	0	1	0	0	0	0	0	0
tunel	jss_tn	m	t1	0	0	0	0	0	0	0	0	0	0	0	0	0	0	0	0	0
tunel	mjss_tn	f	t1	0	0	1	1	1	1	0	0	0	0	1	1	0	1	0	0	0
acudevelho	ab_av	m	t2	1	0	0	1	1	1	0	0	0	0	0	0	0	0	1	0	1
acudevelho	ea_av	f	t2	1	0	0	1	0	1	0	1	0	0	0	0	0	0	0	0	0
acudevelho	er_av	f	t2	0	0	0	0	0	0	0	0	0	0	0	0	0	0	0	0	0
dordedente	es_dd	m	t2	1	0	0	0	0	0	0	0	0	0	0	0	0	0	0	0	1
dordedente	lb_dd	f	t2	0	0	0	0	1	0	0	0	0	0	0	0	0	0	0	0	0
igrejinha	as_ig	m	t2	1	0	0	0	0	1	0	0	0	0	0	0	0	0	0	0	0
igrejinha	ass_ig	f	t2	0	0	0	0	0	0	0	0	0	0	0	0	0	0	0	1	0
igrejinha	cas_ig	f	t2	1	0	0	0	1	0	0	1	0	0	0	0	1	0	0	0	0
igrejinha	cd_ig	f	t2	1	0	0	0	1	0	0	0	0	0	0	0	0	0	0	1	0
igrejinha	ccs_ig	m	t2	1	0	0	0	0	0	0	0	0	0	0	0	0	0	0	1	0
igrejinha	dsl_ig	f	t2	1	0	1	0	0	0	0	0	0	0	0	0	0	0	0	0	0
igrejinha	dfs_ig	f	t2	0	0	0	0	0	0	0	0	0	0	0	0	1	0	0	1	0
igrejinha	d_ig	m	t2	0	0	1	0	0	0	0	0	0	0	0	0	1	0	0	0	0
igrejinha	da_ig	m	t2	0	0	0	0	0	0	0	0	0	0	0	0	0	0	0	0	0
igrejinha	emc_ig	f	t2	0	0	0	0	0	0	0	0	0	0	0	0	0	0	0	1	0
igrejinha	eas_ig	f	t2	1	0	1	1	1	1	0	1	0	0	0	0	1	0	0	0	0
igrejinha	efs_ig	f	t2	0	0	0	0	0	1	0	1	0	0	0	0	0	0	1	0	0
igrejinha	ivs_ig	f	t2	1	0	1	0	0	1	1	0	0	0	0	0	0	0	0	0	0
igrejinha	jal_ig	m	t2	1	0	0	0	1	1	1	1	0	0	0	0	1	0	1	0	0
igrejinha	jbsf_ig	m	t2	0	0	1	1	0	0	1	0	0	0	0	0	1	0	1	0	0
igrejinha	jfs_ig	f	t2	0	0	1	0	0	0	0	1	0	0	0	0	0	0	0	1	0
igrejinha	jsb_ig	f	t2	0	0	0	1	0	0	0	0	0	0	0	0	0	0	0	0	0
igrejinha	jac_ig	m	t2	0	0	0	1	0	0	1	0	0	0	0	0	0	0	0	0	0
igrejinha	ljs_ig	m	t2	0	0	0	0	0	1	0	1	0	0	0	0	1	0	0	0	0
igrejinha	la_ig	f	t2	1	0	1	0	1	1	0	0	0	0	0	0	0	0	0	1	0
igrejinha	lsb_ig	f	t2	1	0	0	0	1	1	0	0	0	0	0	0	1	0	1	0	0
igrejinha	mfs_ig	m	t2	0	0	1	0	0	0	0	0	0	0	0	0	0	0	0	0	0
igrejinha	mss_ig	f	t2	1	0	1	0	0	0	0	1	0	0	0	0	1	0	0	0	0
igrejinha	mcs_ig	f	t2	1	0	1	0	0	1	0	1	0	0	0	0	1	0	1	0	1
igrejinha	mh_ig	f	t2	0	0	1	0	1	0	0	0	0	0	0	0	0	0	0	1	0
igrejinha	msa_ig	f	t2	1	0	0	1	0	1	0	0	0	0	0	0	1	0	1	0	0
igrejinha	mal_ig	f	t2	1	0	0	1	0	0	1	0	0	0	0	0	0	0	0	0	0
igrejinha	mmc_ig	f	t2	1	0	0	1	0	0	0	1	0	0	0	0	0	0	0	0	0
igrejinha	racs_ig	f	t2	0	0	1	0	0	0	0	0	0	0	0	0	0	0	1	1	0
igrejinha	rmc_ig	f	t2	0	0	1	1	1	0	0	0	0	0	0	0	0	0	0	1	0
igrejinha	tfs_ig	f	t2	1	0	0	0	1	0	0	1	0	0	0	0	0	0	0	0	0
igrejinha	vacs_ig	f	t2	1	0	1	0	0	0	1	0	0	0	0	0	1	0	1	0	0
igrejinha	za_ig	m	t2	0	0	1	1	1	1	0	1	0	0	0	0	0	0	0	0	0
muquem	cbc_mq	m	t2	1	0	0	1	0	1	0	1	0	0	0	0	0	0	1	0	0
muquem	ebc_mq	f	t2	1	0	1	0	0	0	0	0	0	0	0	0	0	0	0	1	1
muquem	hms_mq	f	t2	0	0	0	0	0	0	0	1	0	0	0	0	0	0	0	0	0
muquem	jfm_mq	m	t2	0	0	0	1	0	1	0	0	0	0	0	0	0	0	1	0	1
muquem	jms_mq	m	t2	1	0	0	1	0	1	0	1	0	0	0	0	0	0	1	0	1
muquem	mvs_mq	m	t2	1	0	0	1	0	0	0	0	0	0	0	0	0	0	0	0	1
muquem	rfs_mq	m	t2	1	0	0	0	1	1	0	0	0	0	0	0	0	0	0	0	0
muquem	t_mq	f	t2	1	0	0	0	0	0	0	0	0	0	0	0	0	0	0	0	1
tunel	ivb_tn	f	t2	0	0	0	0	0	1	0	0	0	0	0	0	0	0	0	0	0
tunel	jss_tn	m	t2	0	0	0	1	0	1	0	0	0	0	0	0	0	0	0	0	1
tunel	mjss_tn	f	t2	0	0	1	0	0	0	0	0	0	0	0	0	0	0	0	0	0
