# Supplementary material for: Short-term temporal analysis and children's knowledge of the composition of important medicinal plants: the structural core hypothesis
Source: J Ethnobiol Ethnomed. 2022 Jul 9;18:51. doi: 10.1186/s13002-022-00548-2 (PMC9270830; doi:10.1186/s13002-022-00548-2)
Supplement: Supplementary file 2 — Additional file 2. Raw data of the hypothesis 2. [file 13002_2022_548_MOESM2_ESM.xlsx]

## Sheet: core
community	informant_code	gender	type	ameixa	quixaba	aroeira	jatoba	bomnome	algaroba	sassafras	jua	bassimo	capimsanto
muquem	cicero bezerra cavalcante	m	adult	1	1	1	1	0	0	0	0	0	0
muquem	cicero valerio	m	adult	0	1	1	0	1	1	1	1	0	0
muquem	Eliana Bezerra Cavalcanti	f	adult	1	0	0	0	1	1	0	1	0	0
muquem	floriza bezerra cavalcante	f	adult	0	0	0	0	0	0	0	0	0	0
muquem	Hosana maria da silva	f	adult	0	0	1	0	0	0	1	0	0	0
muquem	isaura maria da conceicao	f	adult	0	1	1	1	0	1	1	0	1	0
muquem	ivaneide valerio da silva	f	adult	1	0	0	0	0	1	0	1	0	0
muquem	ivanez bezerra da silva	f	adult	1	0	0	1	1	1	0	0	1	0
muquem	joana barbosa do nascimento (dede)	f	adult	0	0	1	0	0	0	0	1	0	0
muquem	jose bezerra cavalcante filho	m	adult	1	1	1	1	1	0	0	0	0	0
muquem	jose ferreira de melo	m	adult	0	1	0	1	1	0	0	1	0	0
muquem	Jose Modesto da Silva	m	adult	1	1	1	1	1	0	1	0	0	0
muquem	jose odair valerio da silva	m	adult	1	1	1	1	1	0	1	1	0	0
muquem	jose roberto valerio pereira	m	adult	1	0	1	0	0	0	0	1	0	0
muquem	maria cintia dos santos silva	f	adult	1	0	0	0	0	0	0	1	0	0
muquem	maria do socorro valerio da silva	f	adult	1	0	0	1	0	1	1	0	1	0
muquem	maria frazao bezerra	f	adult	1	1	1	1	1	1	1	1	1	0
muquem	messias valerio da silva	m	adult	1	0	0	1	1	0	0	0	1	0
muquem	oziel bezerra cavalcante	m	adult	1	0	1	1	0	0	1	0	1	0
muquem	Rivanildo Francisco dos Santos	m	adult	1	1	0	0	0	1	1	0	0	0
muquem	rosimar bezerra cavalcante	f	adult	1	1	0	1	0	1	1	0	0	0
muquem	Telma	f	adult	1	0	0	0	1	1	0	0	1	0
muquem	tereza maria cavalcante	f	adult	1	0	1	1	1	0	0	0	1	0
muquem	valdemar ramos de oliveira	m	adult	0	1	1	0	1	0	0	0	1	0
muquem	vandelson valerio da silva	m	adult	1	1	0	1	0	1	1	0	0	0
muquem	alice maria da silva	f	child	0	0	0	0	0	0	0	0	0	0
muquem	amanda maria da silva	f	child	0	0	0	0	0	0	0	0	0	0
muquem	caio cesar cavalcante da silva	m	child	0	0	0	0	0	0	0	0	0	0
muquem	cleiton bezerra cavalcante	m	child	1	0	0	0	0	0	0	0	0	0
muquem	deisiane bezerra cavalcante	f	child	0	0	0	0	0	0	0	0	0	0
muquem	eduardo maria da silva	m	child	0	0	0	0	0	0	0	0	0	0
muquem	flavio bezerra cavalcante	m	child	0	0	0	0	0	0	0	0	0	1
muquem	gabriel nascimento cavalcante	m	child	0	0	0	0	0	0	0	0	0	0
muquem	gustavo nascimento cavalcante	m	child	0	0	0	0	0	0	0	0	0	0
muquem	icaro miguel cavalcante da silva	m	child	0	0	0	0	0	0	0	0	0	1
muquem	jamylle de brito	f	child	1	0	0	0	0	0	0	0	0	0
muquem	jose anderson dos santos silva	m	child	1	0	0	0	0	0	0	0	0	0
muquem	jose diogo dos santos silva	m	child	1	0	0	0	0	0	0	0	0	0
muquem	leandro dos santos	m	child	0	0	0	0	0	0	0	0	0	0
muquem	marcelo bezerra cavalcante	m	child	0	0	0	0	0	0	0	0	0	1
muquem	marciano valerio da silva	m	child	1	0	0	0	0	0	0	0	0	0
muquem	maria amanda	f	child	0	0	0	0	0	0	0	0	0	1
muquem	raissa valerio da silva	f	child	1	0	0	0	0	0	0	0	0	0
muquem	rayanne valerio da silva	f	child	1	0	0	0	0	0	0	0	0	0
muquem	tais pereira da silva	f	child	0	0	0	0	0	0	0	0	0	1
muquem	vitoria cavalcante silva	f	child	0	0	0	0	0	0	0	0	0	0
